# Supplementary material for: Neurodevelopmental delay: Case definition & guidelines for data collection, analysis, and presentation of immunization safety data
Source: Vaccine. 2019 Dec 10;37(52):7623–41. doi: 10.1016/j.vaccine.2019.05.027 (PMC6899448; doi:10.1016/j.vaccine.2019.05.027)
Supplement: Supplementary data 2 [file mmc2.xlsx]

## Sheet: Form responses 1
Timestamp	Please provide your full name	Please provide your email.	Professional background	Are you currently involved in / working on immunisation in pregnancy clinical trials or observational studies?	- Ongoing	- Closed	- Planned	Please provide the details of your involvement as specifically as possible	First, we would like to obtain some information about the trial / study you are involved in.	- Study number:	- Trial registry ID (cinical trial.gov):	- Randomised trial / observational study?	- Is the study prospective / retrospective?	- Which vaccine is being studied in the study?	- Which country(ies) is the study being conducted in?	- What was / is the starting date (start study period)?	- Is it a multi-centre / single centre study?	- How is the study population defined?	- When does follow-up stop for the mothers? (months / years after immunisation)	- When does follow-up stop for the neonates? (e.g. months / years after birth)	- Any other key information you deem relevant?	1.a. Do you agree with the rationale of the case definition?		1.b. If no / do not know, explain why.	1.c. Comments?	2.a. Do you agree with the definition?	2.b. If no / do not know, explain why.	2.c. Comments?	3.a. Based on your study setting and the procedures / diagnostic requirements for the different levels of certainty in the case definition, would you be able to obtain all levels of certainty?	3.b. If no / do not know, explain which level(s) would not be applicable and why (e.g. not having all procedures available in countries where study is done / retrospective assessment of charts would not allow information / exclusion / negative criteria to be found consistently)	3.c. Comments?	4.a. Do you agree with the guidelines?	4.b. If no / do not know, explain why.	4.c. Comments?	5.a. How much would the use of case definitions such as this one potentially improve your study?	5.b. Comments?	6. What additional documents would you wish GAIA to develop for your study in order to achieve harmonisation of safety assessment in maternal immunisation studies?	7. Give your main impressions of the manuscript	1.a. Do you agree with the rationale of the case definition?	1.b. If no / do not know, explain why.	1.c. Comments?	2.a. Does the preamble clearly describe the intended use of the definition?	2.b. If no / do not know, explain why.	2.c. Comments?	3.a. Do you agree with Level 1 of diagnostic certainty?	3.b. If no / do not know, explain why.	3.c. Comments?	4.a. Do you agree with Level 2 of diagnostic certainty?	4.b. If no / do not know, explain why.
2018-07-18 22:42:22	Diane M Harper	harperdi@med.umich.edu	Academic organisation	Yes, but not as an investigator					I already shared this information when reviewing another case definition.													No	Instead of taking the definitions that published papers have already used, it would be better to create a new definition using metrics and standard deviations from the mean/median to create thresholds for NDD for specific behaviors to then be tested. You cannot learn anything new if you continue to define 'undefined' disease patterns in the ways of prior publications.			No	There is no real definition presented.		Do not know	The definition is still very fuzzy with much room for subjective interpretation.		Do not know			It creates the opportunity to cut different thresholds to evaluate the data with different endpoints.		potentially offer this NDD guideline as one that accepts multiple outcomes as a positive for NDD.	confusing
2018-07-18 23:58:10	Rajamohanan K Pillai	drrajamohanank@gmail.com	Academic organisation	Yes, but not as an investigator					I already shared this information when reviewing another case definition.													Yes						But the concept of gold standard personnel is complex and too much simplified here in the article	No	But the concept of gold standard personnel is complex and too much simplified here in the article		No	But the concept of gold standard personnel is complex and too much simplified here in the article	But the concept of gold standard personnel is complex and too much simplified here in the article	0.8	In my clinical practice I can use this	an evidence base for safety	very voluminous
2018-07-22 22:43:12	Tamala Mallett Moore	tamala.mallettmoore@sanofi.com	Vaccine manufacturer	Yes, but not as an investigator					I will provide details about the trial / study I am involved in now.			Randomised trial	Prospective	Influenza	Switzerland	September 2017	Multi-centre	Pregnant women	1 month following birth of child	1 month following birth		Yes				Yes			Yes			Yes			NDD is unusually reported in CT so <1%. This case definition would help tremendously for post-marketing AEs 100%.			Very well written and thought-out for the definition levels and the discussion on the effect of vaccines on the AE or lack of evidence for the NDD
2018-07-23 19:58:20	Thais das Neves Fraga Moreira	tnfmoreira@gmail.com	Academic organisation	Yes, but not as an investigator					I will provide details about the trial / study I am involved in now.		NCT02948933	Observational study	Prospective	Dengvaxia	Brazil, Mexico, Philipines	2016	Multi-centre	Vaccined with Dengvxia in public or private market. All age groups	5 years after immunization	Yes, 6 months after Mother's immunization	Monitoring of inadvertently vaccination. Dengvaxia not recommened for pregnant women	Yes			I miss some comment on preterm babies and neurodevelopment evaluation according corrected (not chronological) age	Yes			No	Case definiton proposed has limited utility in observational study based in self reported (parents) information. Only level 3 could be achieved based in proposed criteria due to limited gold standard assessment.		Yes			0.3	Use of case definition limited to observational studies.		It is a comprehensive manuscript but lack comments on how use case definition in preterms. Also for performance-based test, it can be difficult to rule out sensory impairment in children < 1 yo in Low Income Countries. It will limit the use of case definition in those settings
[truncated: 17 more columns]

## Sheet: Review
	Reviewer 1	Reviewer 2	Reviewer 3	Reviewer 4	Reviewer 5	Authors' replies
	Diane M Harper	Rajamohanan K Pillai	Tamala Mallett Moore	Thais das Neves Fraga Moreira
	harperdi@med.umich.edu	drrajamohanank@gmail.com	tamala.mallettmoore@sanofi.com	tnfmoreira@gmail.com
Professional background	Academic organisation	Academic organisation	Vaccine manufacturer	Academic organisation
Are you currently involved in / working on immunisation in pregnancy clinical trials or observational studies?	Yes, but not as an investigator	Yes, but not as an investigator	Yes, but not as an investigator	Yes, but not as an investigator
- Ongoing
- Closed
- Planned
Please provide the details of your involvement as specifically as possible
First, we would like to obtain some information about the trial / study you are involved in.	I already shared this information when reviewing another case definition.	I already shared this information when reviewing another case definition.	I will provide details about the trial / study I am involved in now.	I will provide details about the trial / study I am involved in now.
- Study number:
- Trial registry ID (cinical trial.gov):				NCT02948933
- Randomised trial / observational study?			Randomised trial	Observational study
- Is the study prospective / retrospective?			Prospective	Prospective
- Which vaccine is being studied in the study?			Influenza	Dengvaxia
- Which country(ies) is the study being conducted in?			Switzerland	Brazil, Mexico, Philipines
- What was / is the starting date (start study period)?			September 2017	2016
- Is it a multi-centre / single centre study?			Multi-centre	Multi-centre
- How is the study population defined?			Pregnant women	Vaccined with Dengvxia in public or private market. All age groups
- When does follow-up stop for the mothers? (months / years after immunisation)			1 month following birth of child	5 years after immunization
- When does follow-up stop for the neonates? (e.g. months / years after birth)			1 month following birth	Yes, 6 months after Mother's immunization
- Any other key information you deem relevant?				Monitoring of inadvertently vaccination. Dengvaxia not recommened for pregnant women
1.a. Do you agree with the rationale of the case definition?	No	Yes	Yes	Yes
	Instead of taking the definitions that published papers have already used, it would be better to create a new definition using metrics and standard deviations from the mean/median to create thresholds for NDD for specific behaviors to then be tested. You cannot learn anything new if you continue to define 'undefined' disease patterns in the ways of prior publications.					We believe that the starting point for defining NDD had to be the well established definitions of DSM and ICD and consensus of developmental providers and experts around the world. The unique contribution of the paper is how to diagnosis NDD globally, which we do not believe has been done.
1.b. If no / do not know, explain why.
1.c. Comments?				I miss some comment on preterm babies and neurodevelopment evaluation according corrected (not chronological) age		Information regarding correcting for preterm birth in NDD evaluation was added to the manuscript.
2.a. Do you agree with the definition?	No		Yes	Yes
2.b. If no / do not know, explain why.	There is no real definition presented.					We believe there is a clear definition of NDD presented with explanation for why domains were included or not included.
2.c. Comments?		But the concept of gold standard personnel is complex and too much simplified here in the article				We agree that the concept of gold personnel is quite complex and the simplification here makes the LOCs usable. We do not believe that it is "too simplified" however. We are not aware of any personnel scenario which may be encountered by researchers that is not accounted for in these LOCs.
3.a. Based on your study setting and the procedures / diagnostic requirements for the different levels of certainty in the case definition, would you be able to obtain all levels of certainty?	Do not know	No	Yes	No
3.b. If no / do not know, explain which level(s) would not be applicable and why (e.g. not having all procedures available in countries where study is done / retrospective assessment of charts would not allow information / exclusion / negative criteria to be found consistently)	The definition is still very fuzzy with much room for subjective interpretation.	But the concept of gold standard personnel is complex and too much simplified here in the article		Case definiton proposed has limited utility in observational study based in self reported (parents) information. Only level 3 could be achieved based in proposed criteria due to limited gold standard assessment.		We believe the definition is clear and not open to subjective interpretation. Yes, observational studies and self-report are feasible in the current LOCs, but because of their psychometric limitations are given lower levels of diagnostic certainty.
3.c. Comments?
4.a. Do you agree with the guidelines?	Do not know	No	Yes	Yes
4.b. If no / do not know, explain why.		But the concept of gold standard personnel is complex and too much simplified here in the article
4.c. Comments?		But the concept of gold standard personnel is complex and too much simplified here in the article
5.a. How much would the use of case definitions such as this one potentially improve your study?	It creates the opportunity to cut different thresholds to evaluate the data with different endpoints.	0.8	NDD is unusually reported in CT so <1%. This case definition would help tremendously for post-marketing AEs 100%.	0.3
5.b. Comments?		In my clinical practice I can use this		Use of case definition limited to observational studies.
6. What additional documents would you wish GAIA to develop for your study in order to achieve harmonisation of safety assessment in maternal immunisation studies?	potentially offer this NDD guideline as one that accepts multiple outcomes as a positive for NDD.	an evidence base for safety
7. Give your main impressions of the manuscript	confusing	very voluminous	Very well written and thought-out for the definition levels and the discussion on the effect of vaccines on the AE or lack of evidence for the NDD	It is a comprehensive manuscript but lack comments on how use case definition in preterms. Also for performance-based test, it can be difficult to rule out sensory impairment in children < 1 yo in Low Income Countries. It will limit the use of case definition in those settings		As stated above, informationfor preterm infants was added to the manuscript. Yes, sensory impairment can be difficult to rule out, but this is encompassed in the definition as gold standard personnel would be much better able to make these determinations.
1.a. Do you agree with the rationale of the case definition?
1.b. If no / do not know, explain why.
1.c. Comments?
2.a. Does the preamble clearly describe the intended use of the definition?
2.b. If no / do not know, explain why.
2.c. Comments?
3.a. Do you agree with Level 1 of diagnostic certainty?
3.b. If no / do not know, explain why.
3.c. Comments?
4.a. Do you agree with Level 2 of diagnostic certainty?
4.b. If no / do not know, explain why.
4.c. Comments?
5.a. Do you agree with Level 3 of diagnostic certainty?
5.b. If no / do not know, explain why.
5.c. Comments?
6.a. Do you agree with the footnotes of the case definition?
6.b. If no / do not know, explain why.
6.c. Comments?
7.a. Is the definition applicable in your setting?
7.b. If no / do not know, explain why.
7.c. Comments?
8.a. Do you agree with the guidelines?
8.b. If no / do not know, explain why.
8.c. Comments?
9. Give your main impressions of the manuscript
If you would be suggesting a journal's editor, what would you recommend:	Major revision required	Minor revision required	Accept without revision	Minor revision required
Explain or summarise the reason(s) why you would reject this manuscript:
Explain the revision that is required:	the rationale for the threshold is not supported	levels of diagnostic certainty and concept of gold standard personnel		Use of case definition in preterm babies
Other					You may wish to differentiate time of cause of disease and time of diagnosis here. The cause of ND in the context of this paper is in utero or early dev. In some the diagnosis is made rather late and this may be until 5 years of age. Anyone diagnosed after 3 years of age is more likely to have secondary causes such as brain injuries, which remains true for the rest of life.	We would like to leave the paragraph as is. Yes, the scenario you describe could be true, but it could also be true that early neurologic insult affects higher order skill development that is not observable until a child reaches the age of those developmental demands. So, a delay diagnosed at age 3 does not necessarily mean that there was secondary insult. For example, children who sustain brain …
Other					Diagnosis made by an evaluator fluent in the native language with advanced training and expertise in 0-5 assessment and with the highest level of training as defined by the specific setting (e.g., HIC or LMIC).	We believe the addition potentially makes it redundant. We are saying highest level of training (and we provide additional text elsewhere on that) and 0-5 assessment expertise. This recommended change makes it: highest level of training in 0-5 assessment and 0-5 assessment experience.
Other					We believe the addition potentially makes it redundant. We are saying highest level of training (and we provide additional text elsewhere on that) and 0-5 assessment expertise. This recommended change makes it: highest level of training in 0-5 assessment and 0-5 assessment experience.
Other					Suggest simplifying a long footnote on page 44	This change was made
